# Supplementary material for: Identify specific gene pairs for subarachnoid hemorrhage based on wavelet analysis and genetic algorithm
Source: PLoS One. 2021 Jun 17;16(6):e0253219. doi: 10.1371/journal.pone.0253219 (PMC8211192; doi:10.1371/journal.pone.0253219)
Supplement: S1 Table — (TXT) [file pone.0253219.s001.txt]

ZYX	1
ZNF688	2
ZNF652	1
ZNF638	1
ZNF629	1
ZNF45	1
ZNF426	1
ZNF394	4
ZNF330	2
ZNF32	2
ZNF3	5
ZNF266	1
ZNF24	2
ZNF204P	5
ZNF195	5
ZNF148	7
ZNF136	1
ZMYND11	5
ZMYM5	7
ZMYM2	5
ZKSCAN8	5
ZFYVE9	2
ZFX	2
ZFR	7
ZER1	5
ZCCHC24	2
ZC3H15	4
ZBTB7A	1
ZBTB6	2
ZBTB43	2
ZBTB18	2
ZBTB16	4
ZBTB11	5
YWHAZ	3
YWHAQ	3
YWHAE	7
YME1L1	2
YLPM1	1
YIPF6	2
YBX3	4
YBX1	5
YAP1	7
XPO7	7
XPO6	1
WWP1	4
WSB1	6
WNK1	7
WIPF2	1
WIPF1	1
WDR1	1
WASL	7
VTI1B	2
VSIG4	3
VPS8	1
VPS45	1
VIM	3
VEZF1	2
VEGFA	7
VCL	2
VCAM1	1
VBP1	4
VARS	1
VAMP8	1
VAMP3	7
UTRN	7
USPL1	1
USP9X	4
USP53	5
USP4	5
USP34	6
USP24	2
USP22	1
USP2	7
USP12	2
USP10	2
USO1	2
UQCRB	5
UPF3A	1
UHRF1BP1L	1
UFL1	2
UCP3	5
UBXN4	7
UBR2	7
UBQLN2	4
UBN1	7
UBL3	2
UBFD1	2
UBE3B	7
UBE3A	2
UBE2V2	4
UBE2V1P9	5
UBE2N	5
UBE2M	7
UBE2K	2
UBE2I	7
UBE2G2	7
UBE2G1	2
UBE2E3	4
UBE2E1	1
UBE2D3	2
UBE2D1	2
U2AF1	5
TYROBP	1
TYMS	3
TXNIP	2
TWF2	1
TWF1	5
TUSC3	3
TUSC2	5
TULP3	3
TUG1	3
TUBGCP4	1
TUBB6	3
TUBB4A	5
TUBB2A	3
TUBB	3
TUBA1B	3
TUBA1A	3
TTC37	4
TTC3	2
TTBK2	7
TSPAN8	4
TSPAN3	5
TSN	2
TSC22D3	2
TRPC4AP	4
TROVE2	5
TRMT2B	1
TRIOBP	3
TRIO	5
TRIM32	4
TRIM28	1
TRIM27	1
TRIM23	2
TRIL	3
TRIB2	3
TRAPPC8	4
TRAPPC3	7
TRAM1	3
TRAK2	1
TRAK1	1
TRA2A	7
TPST2	4
TPSAB1	1
TPR	2
TPP2	5
TPP1	1
TPGS2	1
TPD52L2	1
TP63	5
TP53TG1	5
TOX4	2
TOR1AIP1	2
TOPBP1	1
TOP1	5
TNPO3	2
TNPO1	2
TNNT3	4
TNNI2	4
TNIK	1
TNFAIP6	3
TNFAIP2	1
TMPO	5
TMF1	1
TMEM189	2
TMEM158	3
TMEM123	1
TMEM110	2
TMEM11	5
TMED2	7
TMED10	2
TMBIM6	2
TM9SF4	7
TM9SF2	1
TM4SF1	1
TLE1	4
TIMP3	7
TIAM1	3
TIA1	5
THY1	3
THRA	7
THBD	3
TGOLN2	7
TGFBRAP1	7
TGFB3	3
TGFB1I1	3
TFIP11	4
TFE3	1
TFDP1	1
TFAP2B	5
TFAM	7
TERF1	1
TEF	5
TECR	2
TEAD3	1
TEAD1	2
TCTA	1
TCFL5	1
TCF7L2	3
TCF4	5
TCF3	1
TCEB3	2
TCAP	7
TBL1X	5
TBCA	1
TBC1D4	2
TBC1D2B	3
TBC1D1	4
TATDN2	1
TARDBP	5
TAPBP	3
TANK	4
TAF15	2
TAF13	5
TAB2	2
SZRD1	2
SYPL1	4
SYNPO	3
SYNGR1	5
SYNE1	1
SYNCRIP	7
SYMPK	5
SUPT4H1	7
SUMO1	7
STX7	5
STX12	1
STRN3	1
STOM	1
STK38L	3
STIP1	2
STAU1	1
STAT6	1
STAT5B	2
STARD7	4
STAMBP	4
STAG2	6
STAG1	5
STAB1	1
ST6GAL1	5
ST3GAL6	5
SSR2	3
SSR1	5
SSPN	7
SSB	2
SRSF8	1
SRSF7	2
SRSF6	1
SRRT	1
SRRM2	2
SRRM1	1
SRRD	4
SRPX2	1
SRPX	3
SRPK3	1
SRPK2	1
SRP9	4
SRP72	1
SRP54	5
SRM	1
SRI	1
SRF	2
SPTSSA	2
SPTLC1	3
SPTB	1
SPTAN1	3
SPPL2B	2
SPOP	7
SPG20	4
SPAST	7
SPARC	3
SOS2	7
SOS1	5
SORT1	7
SON	7
SNX29P2	5
SNX2	2
SNX13	2
SNX1	3
SNTB2	3
SNTB1	7
SNRPD1	1
SNRPB	1
SNRNP70	5
SNRNP35	2
SNRNP27	5
SNAPC3	4
SNAP23	7
SMG7	5
SMG5	1
SMC3	2
SMARCE1	6
SMARCD3	1
SMARCC1	1
SMARCA5	5
SMARCA2	7
SMAD5	7
SMAD2	4
SLN	4
SLC9A2	2
SLC9A1	3
SLC7A6	5
SLC7A2	2
SLC6A8	2
SLC6A10P	2
SLC39A7	7
SLC38A10	1
SLC35E2	5
SLC2A5	1
SLC2A3	3
SLC25A6	1
SLC25A5	3
SLC25A40	2
SLC25A36	7
SLC25A30	5
SLC25A12	4
SLC24A1	5
SLC22A4	1
SLC12A2	2
SLA	1
SKP1	4
SIPA1L3	1
SIK3	1
SHC1	3
SGCE	3
SGCD	2
SGCB	2
SFSWAP	5
SFPQ	1
SF3B2	1
SF3B1	7
SF3A3	1
SET	1
SERP1	1
SERINC1	2
SERBP1	2
SEPW1	2
SEMA3C	3
SEL1L	7
SECISBP2L	1
SEC63	6
SEC62	5
SEC61B	1
SEC31B	1
SEC31A	3
SEC24D	3
SEC24C	1
SEC23IP	7
SEC23A	7
SDHD	2
SDHC	2
SDCBP	1
SDC2	3
SCN3B	1
SCN1B	2
SCARB2	2
SCAP	1
SCAMP1	7
SCAF11	7
SC5D	5
SAT1	1
SART3	7
SAR1A	1
SAP18	5
SAMM50	4
SAMD4A	7
S100A11P1	3
S100A11	3
S100A10	3
RUSC2	1
RUSC1	3
RUNX1T1	3
RUFY3	2
RTN2	4
RTF1	5
RTCA	5
RSRC2	4
RSL1D1	1
RRP1B	1
RRM1	7
RQCD1	1
RPS6KB1	2
RPS6	5
RPS20	1
RPN1	5
RPL3L	2
RPL23	1
RPL10A	1
RPA1	2
RP1.130G2.1	1
RORC	2
RORA	2
RNU86	3
RNPS1	1
RNF41	5
RNF187	1
RNF167	5
RNF14	2
RNF13	2
RNF125	1
RNF114	4
RNF11	2
RNASE2	1
RMND5A	2
RLF	1
RIOK3	2
RING1	1
RIN2	1
RHOQ	2
RHOBTB1	4
RHEB	7
RGS2	3
RGS12	1
RFXANK	1
RFC1	1
REST	4
RDX	7
RCHY1	4
RCC1	2
RC3H1	5
RBPJ	1
RBMS3	5
RBMS1	1
RBM5	5
RBM39	1
RBM3	1
RBM25	7
RBM10	1
RBL2	7
RBFOX2	2
RBCK1	1
RB1	7
RASSF9	1
RASSF8	5
RASSF2	3
RASA1	1
RARA	5
RAPGEF2	7
RAP1GDS1	3
RAP1GAP2	3
RAP1B	3
RANBP2	2
RANBP1	7
RALGAPA1	1
RALBP1	6
RALA	7
RAD23B	2
RAD23A	2
RAD1	2
RABGAP1	1
RABEP1	7
RAB6A	7
RAB5C	5
RAB5A	7
RAB4A	5
RAB3GAP2	5
RAB35	7
RAB30	5
RAB2A	7
RAB1A	1
RAB14	7
R3HDM1	1
QDPR	5
PYGL	1
PXDN	3
PXDC1	3
PWP1	2
PWAR5	2
PURA	5
PUM2	5
PTTG1IP	3
PTPRD	3
PTPRC	1
PTPN4	7
PTPN1	7
PTPLB	3
PTP4A3	1
PTP4A2	2
PTP4A1	2
PTN	1
PTMA	3
PTGR2	1
PTGES3	5
PTGDR2	5
PTBP1	3
PSMF1	2
PSME4	7
PSME3	2
PSME1	3
PSMD5	3
PSMD4	2
PSMD3	2
PSMD1	7
PSMC3	2
PSMB6	2
PSMB2	6
PSMA7	2
PSMA4	5
PSEN2	2
PSEN1	1
PRSS23	5
PRRC2C	7
PRR14L	5
PRPS1	2
PRPF4B	1
PRPF40A	2
PRPF19	2
PROSC	2
PROCR	3
PRMT1	7
PRKDC	1
PRKAR2A	2
PRKAR1A	7
PRKAG1	5
PRKAB2	7
PREPL	3
PREP	2
PRDM2	7
PPT1	3
PPP6R2	5
PPP6R1	5
PPP4R1	3
PPP2R5C	7
PPP2R5A	1
PPP2CB	5
PPP1R3A	2
PPP1R26	3
PPP1R2	2
PPP1R15A	1
PPP1R12B	7
PPP1R12A	1
PPP1R10	7
PPP1CC	4
PPP1CB	5
PPM1A	2
PPIL2	1
PPIG	2
PPIE	5
PPID	4
PPIB	3
PPFIBP1	7
POLR2G	1
POLR2C	7
POLDIP3	1
POLD2	1
POLA1	1
PNPLA4	2
PNISR	2
PMP22	1
PLXNC1	5
PLXNA2	5
PLTP	3
PLN	5
PLEKHM2	2
PLEKHB2	1
PLEKHB1	2
PLEC	1
PLCL1	4
PLCG2	1
PLCB4	5
PLCB1	5
PLAUR	1
PLAU	3
PLAGL1	3
PLAA	2
PKN2	2
PKM	4
PITX2	4
PITPNA	1
PIP5K1A	7
PIK3R1	5
PIK3CA	7
PICALM	7
PI4KA	1
PHTF2	2
PHKG1	2
PHKB	4
PHF20	4
PHC2	1
PHACTR2	7
PGRMC2	7
PGRMC1	3
PGM5	2
PGM3	1
PGM1	4
PGK1	4
PGD	1
PGAM2	4
PGAM1	1
PFKM	4
PFKFB3	4
PFKFB1	2
PFDN4	5
PEX5	7
PEX2	2
PER2	2
PEBP1	1
PEA15	3
PDZRN3	4
PDLIM7	5
PDLIM5	5
PDLIM4	1
PDIA6	1
PDE4DIP	4
PDE4B	3
PDAP1	2
PCYT1A	7
PCYOX1	2
PCOLCE	3
PCNX	5
PCNT	1
PCMT1	4
PCM1	2
PCGF1	2
PCDHGA1	3
PCBP2	2
PBX2	7
PARVB	5
PARVA	3
PARM1	7
PARD3	5
PAPOLA	7
PALLD	3
PAIP1	4
PAFAH1B1	7
PADI2	1
PACSIN2	5
PA2G4P2	5
P4HB	1
P2RY1	2
P2RX5.TAX1BP3	3
OTUD4	7
OSGIN2	1
OSER1	5
OSBPL1A	4
ORC5	4
OR7E12P	4
OPA1	1
OGT	7
OGDH	7
OCRL	5
OBSL1	1
OAZ2	7
OAZ1	2
OAT	4
NUTF2	7
NUPL1	4
NUP62	1
NUDT21	7
NTAN1	5
NT5E	3
NT5C2	1
NRIP1	4
NR4A2	1
NR1D2	7
NPM3	2
NPEPPS	2
NPC1	1
NOTCH2	3
NONO	1
NNT	5
NMT2	1
NKTR	7
NISCH	1
NIPBL	1
NID1	3
NHP2	1
NFIX	7
NFIC	2
NFIB	6
NFATC3	5
NEO1	5
NEK7	4
NEK1	3
NEDD8	7
NEDD4L	5
NEDD4	2
NDST1	5
NDRG2	2
NDN	1
NCOR2	1
NCOR1	1
NCOA3	2
NCOA2	7
NCKAP1	2
NCF2	1
NCBP2	5
NCBP1	7
NCALD	3
NBPF10	1
N4BP1	5
MYOZ2	1
MYOM2	1
MYOF	3
MYO9B	1
MYO6	5
MYO18A	1
MYL6B	1
MYL6	3
MYL4	1
MYL12A	1
MYH7B	1
MYH6	3
MYH11	5
MYD88	1
MYBPC2	4
MXRA7	3
MUT	1
MTX1	1
MTUS1	2
MTSS1	6
MTOR	5
MTMR3	7
MTERF4	4
MT1X	5
MT1HL1	5
MSN	3
MRPS18B	5
MRC1	1
MPPED2	5
MPPE1	1
MPHOSPH10	5
MOB1A	7
MNDA	1
MMP2	3
MMD	1
MLLT10	7
MLLT1	5
MLF1	4
MLEC	2
MIR6787	5
MIR6778	2
MIR6125	5
MIR612	2
MIR4800	5
MIR4745	3
MIR1292	1
MIOS	4
MID2	4
MICAL2	1
MGST3	1
MGEA5	7
MFSD9	1
MFN1	1
MFAP5	3
MFAP1	1
MET	2
MEST	3
MEOX1	3
MEG3	3
MEF2A	7
MED7	2
MED20	5
MED14	1
MED13L	5
MED12	1
MCM6	1
MCL1	7
MCFD2	2
MCAM	3
MBNL2	2
MBNL1	2
MAZ	1
MAX	7
MAT2A	7
MAPT	2
MAPRE3	7
MAPKAPK5.AS1	1
MAPKAPK3	2
MAPK9	7
MAPK8	7
MAPK1IP1L	1
MAPK14	5
MAP4K5	2
MAP4	7
MAP3K14	1
MAP2K6	2
MAP2K5	1
MAP2K4	6
MAL	1
MAF	7
M6PR	7
LYST	7
LYPLA1	2
LYN	3
LUC7L3	7
LTBP4	1
LTBP1	6
LSM12	7
LRRFIP1	1
LRRC41	1
LRRC17	3
LRCH3	1
LPP	7
LPL	1
LPIN1	4
LPCAT1	1
LPAR1	3
LOXL1	3
LOC645166	3
LOC441155	2
LOC440434	2
LOC145678	5
LOC102724250	5
LOC101928625	2
LOC101927705	3
LOC101060747	2
LOC101060363	3
LOC100996792	1
LOC100996724	7
LOC100996668	7
LOC100129518	7
LMO4	7
LMNA	3
LMAN1	2
LINC01140	3
LIMS1	2
LIMK1	5
LILRB5	1
LIFR	4
LHFPL2	3
LGR5	4
LGALS3BP	3
LEPROT	1
LDLR	1
LDB1	7
LASP1	3
LAS1L	1
LARP4B	1
LARP4	2
LARP1	1
LAPTM5	3
LANCL1	2
LAMP1	6
LAMC1	3
LAMB1	3
LAMA4	3
KTN1	2
KRR1	2
KRAS	1
KPNB1	2
KPNA6	7
KPNA5	4
KPNA2	3
KNOP1	5
KMT2A	7
KLRG1	5
KLHL21	4
KLHL20	7
KLHDC10	1
KLF9	2
KIR3DX1	1
KIN	1
KIFAP3	4
KIF3B	3
KIAA1109	2
KIAA1033	5
KIAA0101	1
KIAA0100	2
KHSRP	2
KHDRBS1	1
KDR	3
KDM4A	5
KDM3B	7
KCNS3	2
KCNN3	5
KCNMB1	5
KCNJ12	2
KAZN	3
KAT6B	7
KAT6A	5
KAT5	2
JUP	4
JUND	1
JUN	7
JOSD1	3
JAM3	3
JAK2	1
IVNS1ABP	5
ITM2A	3
ITGBL1	3
ITGB6	2
ITGB2	1
ITGAM	1
ITGA6	5
ITGA5	1
ITCH	7
ISLR	3
IRF2	7
IQGAP2	1
IQGAP1	6
IQCJ.SCHIP1	1
IPO7	2
INVS	5
INSIG1	1
ING2	4
IMPA2	2
ILK	3
ILF3	7
IL6ST	2
IL4R	1
IL1R2	1
IL13RA1	1
IKBKB	7
IKBKAP	1
IGSF3	3
IGFBP5	2
IGFBP3	3
IGF2R	7
IGF2	3
IGF1R	5
IGF1	1
IFI16	3
IDS	2
IDH3A	4
IDE	2
IBTK	1
HUWE1	5
HUS1	2
HTRA1	3
HTATSF1	5
HSPH1	2
HSPE1.MOB4	2
HSPD1	7
HSPB2	1
HSPA9	7
HSPA5	1
HSPA4	2
HSPA2	5
HSPA1L	4
HSPA13	1
HSP90B1	7
HSP90AB1	5
HSP90AA1	2
HSF2	2
HSF1	7
HSDL2	1
HRSP12	5
HPRT1	1
HPGD	3
HOXC6	7
HOXC11	5
HOXB9	5
HOXA10	2
HOMER3	5
HOMER1	4
HNRNPU	1
HNRNPR	1
HNRNPL	5
HNRNPC	7
HNMT	3
HN1L	5
HMGN2	1
HMGCS1	2
HMGB1P4	5
HMGB1	7
HMG20B	3
HLCS	2
HK2	1
HIST1H4H	4
HIST1H4A	7
HIST1H2BK	3
HIST1H2BE	4
HIST1H2BC	7
HIST1H1C	4
HIPK3	7
HIPK2	5
HIF1A	3
HEXIM1	2
HDGFRP3	3
HDDC2	2
HCN2	5
HCG18	5
HCCS	5
HBEGF	1
H3F3A	1
H2AFZ	2
H2AFY	1
GYPC	2
GUSBP3	1
GUSB	1
GTF3C1	1
GTF2I	2
GTF2H5	4
GTF2H4	5
GTF2F1	5
GTF2E1	5
GSTZ1	4
GRSF1	4
GRM3	5
GRK5	5
GPT	5
GPRC5B	2
GPR64	1
GPR137B	3
GPD2	2
GPD1	2
GPC3	3
GPC1	1
GOLGA8A	5
GNL3L	1
GNE	1
GNB2L1	4
GNAS	4
GNAL	2
GNAI3	3
GNA13	7
GMPS	1
GMPR	2
GM2A	1
GLS	5
GLDC	1
GLCE	3
GJC1	5
GHITM	5
GGCX	5
GGA3	6
GGA2	7
GDI2	1
GDE1	2
GATM	5
GATA2	5
GAS7	3
GAPVD1	1
GAPDH	4
GALNT10	3
GALC	7
GABARAP	1
G3BP1	2
FYN	3
FXR1	2
FUS	2
FTH1P5	4
FSTL1	3
FRY	2
FOXO3	5
FOLR2	1
FNTA	5
FMO2	5
FLT1	5
FLRT2	3
FLOT1	7
FLAD1	7
FKBP9	3
FKBP5	2
FKBP1B	1
FHL1	4
FH	5
FGFR1OP	5
FGFR1	1
FGF2	1
FERMT2	7
FEM1B	7
FDFT1	2
FCGR2B	3
FCER1G	1
FCER1A	1
FBXW11	2
FBXO7	3
FBXL4	4
FBN1	3
FASTK	5
FAS	7
FAM69A	5
FAM65B	1
FAM216A	1
FAM175B	7
FAM171A1	1
FAM127A	1
FAM114A1	1
FAIM2	3
FAF2	7
FADS3	3
F13A1	1
EZR	7
EZH1	5
EXT2	3
EXOSC10	1
EXOG	1
ETS2	1
ETS1	5
ERH	7
ERCC3	5
ERBB4	7
ERBB3	1
EPRS	2
EPN2	5
EPM2A	2
EPHB4	1
EPB41L3	1
EPB41	5
EPAS1	5
ENTPD1	1
ENPP4	4
ENO3	4
EMP3	3
EMP1	3
EMD	2
ELK4	7
ELF2	5
EIF5B	1
EIF5	5
EIF4H	5
EIF4G1	2
EIF4EBP2	2
EIF4B	7
EIF3E	4
EIF2S3	7
EID1	5
EHBP1	7
EGR3	3
EFR3A	4
EFNB3	5
EFCAB14	7
EEF2	2
EEF1A1	3
EEA1	7
EDF1	1
EDEM1	3
ECM2	3
EBAG9	4
DZIP1	3
DYRK1A	2
DVL3	1
DUSP6	3
DUSP3	2
DTX4	3
DTNA	2
DSTYK	5
DR1	7
DPYSL3	3
DPYSL2	3
DNPEP	2
DNM1L	2
DNAJC7	2
DNAJC3	5
DNAJB6	7
DNAJB12	5
DMD	7
DLST	2
DLK1	1
DLG1	1
DLAT	2
DKC1	1
DIO2	3
DIAPH2	4
DHX9	7
DHTKD1	1
DHFR	5
DGCR2	1
DFNA5	1
DEXI	2
DENND3	5
DEGS1	3
DEDD	2
DDX6	5
DDX5	1
DDX3X	7
DDX21	1
DDX19A	2
DDX17	2
DDI2	2
DDAH2	3
DCUN1D4	5
DCTD	5
DCLK1	3
DBT	7
DAPK3	5
DAPK2	1
DAPK1	5
DAP	3
CYP4B1	4
CYP2J2	1
CYB5R3	1
CYB5B	7
CUL5	2
CTTN	3
CTSZ	3
CTSB	1
CTSA	1
CTNNAL1	1
CTNNA1	1
CTDSP2	2
CTC.428G20.3	4
CTBP1	1
CTAGE5	5
CTAGE15	5
CSTF1	5
CSNK2A1	7
CSNK1D	7
CSNK1A1	7
CSF2RB	3
CSF1R	3
CRKL	7
CRIP2	3
CRIP1	3
CRHR1	5
CREB3L1	1
CREB1	7
CRCP	7
CRADD	2
CPSF6	3
CPNE3	7
CPNE1	1
CPA3	1
COX7A2	1
COX6A1	3
COX20	5
COX17	4
COX11	4
COQ7	7
COPS5	4
COPB1	3
COPA	7
COMMD4	1
COLQ	1
COL7A1	1
COL6A1	3
COL4A4	5
COL4A1	3
COL3A1	3
COL21A1	1
COL1A2	3
COL15A1	3
COIL	2
COG5	2
COG4	5
CNOT8	5
CNOT4	2
CNBP	4
CLTC	3
CLTA	1
CLPX	2
CLPTM1	2
CLMN	5
CLINT1	2
CLIC1	3
CLEC3B	3
CLCN4	2
CLCN3	7
CLASRP	2
CIRBP	1
CIR1	1
CHSY1	3
CHRNB1	4
CHP1	6
CHMP2B	2
CHMP2A	1
CHM	7
CHL1	1
CHD4	7
CHD1L	1
CGGBP1	2
CFL1	1
CFD	1
CFB	1
CES2	1
CEP57	1
CEP350	2
CEP170	7
CEP104	2
CELF1	7
CEBPG	5
CEBPD	5
CDV3	7
CDR2	3
CDKN1B	5
CDK4	1
CDC5L	1
CDC42BPA	2
CDC40	7
CD99	3
CD86	1
CD81	3
CD47	1
CD46	2
CD38	4
CD24	1
CD164	7
CD163	1
CD14	3
CCT2	1
CCSER2	1
CCND1	3
CCL23	5
CCL2	3
CCDC69	4
CCDC6	2
CBR3	1
CBLB	1
CBFA2T2	7
CASQ2	1
CASP8	1
CASP7	1
CASP4	1
CAPZB	2
CAPZA2	2
CAPRIN1	7
CAPNS1	3
CAPN6	3
CAP2	4
CAP1	3
CANX	1
CAMSAP2	6
CAMSAP1	1
CAMK2B	1
CAMK2A	7
CALR	1
CALM1	2
CALD1	5
CALCOCO2	4
CACYBP	4
CACNB1	1
CACNA2D1	7
C6orf106	7
C3AR1	1
C1R	3
C1QB	1
C17orf75	2
BZW1	3
BUB3	7
BSG	7
BRWD1	2
BRE	1
BRD4	5
BRD2	7
BRCC3	5
BRAP	4
BOLA2	7
BMPR1A	1
BIN1	5
BICD2	5
BICC1	1
BEX4	3
BECN1	2
BDKRB2	3
BCLAF1	5
BCL7B	5
BCL7A	7
BCL6	5
BCL2L2	3
BCL2	2
BCAP29	2
BBS4	5
BASP1	3
BAG6	1
BAG5	7
BAG2	4
B4GALT1	5
AVL9	6
AVIL	5
ATXN7L3B	7
ATRX	2
ATRNL1	2
ATP6V1G2.DDX39B	2
ATP6V1G1	2
ATP6V1C1	5
ATP6V1A	1
ATP6V0E1	1
ATP6AP1	1
ATP2B2	2
ATP2A3	5
ATP2A1	4
ATG5	5
ATG14	1
ATF2	7
ASPH	5
ASF1A	5
ASB4	2
ASAP2	3
ARPC3	1
ARNT2	4
ARMC8	4
ARL6IP5	7
ARIH1	2
ARHGEF2	3
ARHGEF12	5
ARHGDIA	1
ARHGAP6	4
ARHGAP26	1
ARF4	3
ARF3	3
ARF1	7
AREL1	1
AR	2
APPBP2	7
APOOL	2
APMAP	1
API5	7
APC	2
AP4S1	4
AP3D1	7
AP2S1	1
AP2B1	2
ANXA7	2
ANXA6	2
ANXA5	3
ANXA2	3
ANXA1	3
ANP32E	7
ANP32A	2
ANKRD46	4
ANKRD12	5
ANKHD1	1
ANK3	2
ANK2	6
ANK1	1
ANGPT1	5
ANAPC5	7
ALPK3	1
ALOX5AP	1
ALDH5A1	7
AKT2	7
AKAP13	2
AKAP12	3
AK2	5
AK1	4
AIMP2	4
AIMP1	2
AIFM1	5
AIF1	3
AHSA1	2
AHCYL2	7
AHCY	1
AGO2	1
AGL	4
AGGF1	2
AGFG1	7
AFF1	4
ADNP2	3
ADH1C	5
ADD3	3
ADD1	7
ADAM17	3
ACVR1B	7
ACTR2	7
ACTN4	3
ACTN2	1
ACTB	3
ACSL3	1
ACOX1	7
ACLY	3
ACKR3	1
ACACB	2
ACACA	1
ABR	3
ABCG2	1
ABCF1	1
ABCC9	4
ABCB4	1
ABCB1	1
ABCA8	3
AASDHPPT	2
AAGAB	5
